# Supplementary material for: Tailoring Alkalized and Oxidized V2CTx as Anode Materials for High-Performance Lithium Ion Batteries
Source: Materials (Basel). 2024 Jul 16;17(14):3516. doi: 10.3390/ma17143516 (PMC11278483; doi:10.3390/ma17143516)
Supplement: Supplementary file 1 [file materials-17-03516-s001.zip]

Archive with 1 entries (1 files):
- materials-3068789-supplementary.pdf
